# Supplementary material for: Evaluating Landscape Options for Corridor Restoration between Giant Panda Reserves
Source: PLoS One. 2014 Aug 18;9(8):e105086. doi: 10.1371/journal.pone.0105086 (PMC4136856; doi:10.1371/journal.pone.0105086)
Supplement: Table S1 — Camera trapping data. Camera trapping data collected during 2010 to 2013. 243 camera trap deployments have been set up with a total effort of 9136 camera nights. (XLSX) [file pone.0105086.s001.xlsx]

## Sheet: S1_camera_data
ID	Camera_Loc	mpt_y	mpt_x	ob1	ob2	ob3	ob4	ob5	ob6	ob7	ob8	ob9	ob10	obsum	ob01	s1	s2	s3	s4	s5	s6	s7	s8	s9	wind1.1	wind1.2	wind1.3	wind1.4	wind1.5	wind1.6	wind1.7	wind1.8	wind1.9	wind1.10	wind2.1	wind2.2	wind2.3	wind2.4	wind2.5	wind2.6	wind2.7	wind2.8	wind2.9	wind2.10	wind3.1	wind3.2	wind3.3	wind3.4	wind3.5
1	L-NH10-A2B	33.7898	107.335	1	0									1	1	16.6	0.5	0	1	1	0	79.7	42.9	47.3	0	0									0	0									0	0
2	L-NH10-A3B	33.7859	107.324	1	0	0	0	1						3	1	17.2	0.5	0	1	1	0	78.1	47.6	49.9	1	1	1	1	0.5						0	0	0	0	0						0	0	0	0	0
3	L-NH10-A4A	33.7764	107.341	1	0	0	0	0	0					1	1	14.9	1	0	0	1	1	64.1	28.6	31.7	1	1	1	0.5	0.5	0					1	1	1	1	1	1					0.5	0.5	0.5	0.5	0.5
4	L-NH10-A6A1	33.8028	107.351	0	0	0	0	0	1	0	0	0	0	0	0	18.1	0.5	0	0	1	0	78.7	48	55.7	1	1	1	0.5	0.5	0	0	0	0	0	1	1	1	1	1	1	1	1	1	1	0.5	0.5	0.5	0.5	0.5
5	L-NH10-A6A2	33.8028	107.351	0	0	0	0							0	0	18.1	0.5	0	0	1	0	78.7	48	55.7	0	0	0	0							1	1	1	1							1	1	1	1
6	L-NH10-A7B	33.7923	107.319	1										1	1	18.5	0.5	0	1	1	0	86.2	55.2	58.1	1										0										0
7	L-NH10-B3	33.7814	107.379	0	0	0	0	0	0	0				0	0	15.4	0.5	0	1	1	1	43.8	25.8	26.5	1	1	0.5	0.5	0	0	0				1	1	1	1	1	1	1				0	0	0	0	0
8	L-NH10-B5A1	33.7636	107.375	0	0	0	0	0	0	0	0	0	0	0	0	14	1	0	0	1	1	40.3	8.6	17.2	1	1	0.5	0.5	0	0	0	0	0	0	1	1	1	1	1	1	1	1	1	1	0.5	0.5	0.5	0.5	0.5
9	L-NH10-B5A2	33.7636	107.375	0	0	0	0	0	0	0	0	0	0	0	0	14	1	0	0	1	1	40.3	8.6	17.2	0	0	0	0	0	0	0	0	0	0	1	1	1	1	1	1	1	1	1	1	1	1	1	1	1
10	L-NH10-B5A3	33.7636	107.375	0	0									0	0	14	1	0	0	1	1	40.3	8.6	17.2	0	0									1	1									1	1
11	L-NH10-B7A	33.7973	107.388	0	0	0	0							0	0	17.8	0.5	0	1	1	0	51.5	44.8	27.5	0	0	0	0							0	0	0	0							1	0.5	0.5	0.5
12	L-NH10-B9A1	33.7674	107.39	0	0	0	0	0	0	0	0	0	0	0	0	17.9	1	0	0	1	1	27.3	23.7	20.9	1	1	1	1	0.5	0.5	0.5	0.5	0	0	1	1	1	1	1	1	1	1	1	1	0.5	0.5	0.5	0.5	0.5
13	L-NH10-B9A2	33.7674	107.39	0	0	0	0							0	0	17.9	1	0	0	1	1	27.3	23.7	20.9	0	0	0	0							1	1	1	1							1	1	1	1
14	L-NH10-C1A	33.7918	107.436	0	0	0	0	0	0	0	0			0	0	19	0	0	0	0	0	41	41	21.8	0	0	0	0	0	0	0	0			1	1	1	1	1	1	1	1			1	1	1	1	0.5
15	L-NH10-C2A	33.7835	107.437	0	0	0	0	0	0	0	0			0	0	15.8	0	0	0	0	1	33.3	33.3	17.8	1	1	0.5	0.5	0	0	0	0			1	1	1	1	1	1	1	1			0.5	0.5	0.5	0.5	0.5
16	L-NH10-C4A	33.7583	107.431	0	0	0	0	0	0	0				0	0	13.3	0	0	0	1	1	11.3	12.1	17.9	1	0.5	0	0	0	0	0				1	1	1	1	1	1	1				0.5	0.5	0.5	0.5	0.5
17	L-NH10-C8A	33.7711	107.44	0	0	0	0	0	0	0				0	0	18.2	0.5	0	1	1	1	25.3	25.1	21.2	1	1	0.5	0.5	0.5	0	0				1	1	1	1	1	1	1				0.5	0.5	0.5	0.5	0.5
18	L-NH10-D10A	33.7522	107.489	0	0	0	0	0	0					0	0	16.1	0.5	0	0	0	0	9	11.9	27.4	0	0	0	0	0	0					1	1	1	1	1	1					1	1	0.5	0.5	0.5
19	L-NH10-D1A	33.789	107.44	0	0	0	0	0	0	0	0	0	0	0	0	19.2	1	0	0	0	0	39.9	39.1	22.9	0	0	0	0	0	0	0	0	0	0	0	0	0	0	0	0	0	0	0	0	1	1	1	1	1
20	L-NH10-D1B1	33.7851	107.477	0	0	0	0	0	0	0	0	0	0	0	0	16.1	0.5	0	0	0	0	15.2	16	37.1	1	1	0.5	0.5	0	0	0	0	0	0	1	1	1	1	1	1	1	1	1	1	0.5	0.5	0.5	0.5	0.5
21	L-NH10-D1B2	33.7851	107.477	0	0									0	0	16.1	0.5	0	0	0	0	15.2	16	37.1	0	0									1	1									0	0
22	L-NH10-D2A	33.7811	107.477	0	0	0	0	0	0	0	0	0	0	0	0	13.8	1	0	0	1	0	12.3	14.4	35.1	1	0.5	0.5	0	0	0	0	0	0	0	1	1	1	1	1	1	1	1	1	1	0.5	0.5	0.5	0.5	0.5
23	L-NH10-D4A1	33.7701	107.48	0	0	0	0	0	0	0	0	0	0	0	0	12.8	0.5	0	0	1	0	2	2	29.6	0	0	0	0	0	0	0	0	0	0	0	0	0	0	0	0	0	0	0	0	1	1	1	1	1
24	L-NH10-D4A2	33.7701	107.48	0	0	0	0	0	0					0	0	12.8	0.5	0	0	1	0	2	2	29.6	0	0	0	0	0	0					0	0	0	0	0	0					1	1	1	1	1
25	L-NH10-D5A	33.754	107.474	0	0	0	0	0	0	0	0	0		0	0	12.7	0.5	0	0	0	1	1.5	4.5	38.6	1	1	0.5	0.5	0.5	0.5	0.5	0	0		1	1	1	1	1	1	1	1	1		0.5	0.5	0.5	0.5	0.5
26	L-NH10-D7A	33.7808	107.488	0	0	0	0	0	0	0	0	0	0	0	0	13.9	0.5	0	0	0	0	5.1	4.6	25.6	1	0.5	0.5	0.5	0	0	0	0	0	0	0	0	0	0	0	0	0	0	0	0	1	1	1	1	1
27	L-NH10-D9A1	33.7613	107.49	0	0	0	0	0	0	0	0	0	0	0	0	14.9	0.5	0	0	0	0	7.8	8	21.2	1	1	0.5	0.5	0.5	0	0	0	0	0	0	0	0	0	0	0	0	0	0	0	1	1	1	1	1
28	L-NH10-D9A2	33.7613	107.49	0	0	0	0	0	0	0	0	0		0	0	14.9	0.5	0	0	0	0	7.8	8	21.2	0	0	0	0	0	0	0	0	0		0	0	0	0	0	0	0	0	0		1	1	1	1	1
29	L-NH10-E10A	33.743	107.546	0	0	0	0	0	0					0	0	15.8	0.5	0	0	1	2	15.9	51.4	18.4	1	1	0.5	0.5	0	0					0	0	0	0	0	0					0.5	0.5	0.5	0.5	0.5
30	L-NH10-E1A1	33.7762	107.533	0	0	0	0	0	0	0	0	0	0	0	0	19.4	0	0	0	0	1	17	28	16.8	0	0	0	0	0	0	0	0	0	0	1	1	1	1	1	1	1	1	1	1	1	1	1	1	0.5
31	L-NH10-E1A2	33.7762	107.533	0	0									0	0	19.4	0	0	0	0	1	17	28	16.8	0	0									1	1									0.5	0.5
32	L-NH10-E2A	33.771	107.536	0	0	0	0	0	0	0	0	0		0	0	15.8	0	0	0	1	1	13.8	30.7	14	1	1	0.5	0.5	0	0	0	0	0		0	0	0	0	0	0	0	0	0		0.5	0.5	0.5	0.5	0.5
33	L-NH10-E4A	33.7563	107.533	0	0	0	0	0	0					0	0	14.7	0.5	0	0	1	0	1	33.6	5.8	1	1	0.5	0.5	0	0					0	0	0	0	0	0					0.5	0.5	0.5	0.5	0.5
34	L-NH10-E5A1	33.744	107.536	0	0	0	0	0	0	0	0	0	0	0	0	19.6	0.5	0	0	0	2	13.2	44.3	16.4	1	1	0.5	0.5	0	0	0	0	0	0	1	1	1	1	1	1	1	1	1	1	1	1	1	1	1
35	L-NH10-E5A2	33.744	107.536	0	0	0	0	0	0	0	0	0		0	0	19.6	0.5	0	0	0	2	13.2	44.3	16.4	0	0	0	0	0	0	0	0	0		1	1	1	1	1	1	1	1	1		1	1	1	1	1
36	L-NH10-E6A	33.7756	107.54	0	0	0	0	0	0	0				0	0	18.5	1	1	0	0	0	20.1	33.6	18.9	1	1	0.5	0.5	0	0	0				0	0	0	0	0	0	0				1	1	1	1	1
37	L-NH10-E7A1	33.7707	107.54	0	0	0	0	0	0	0	0	0	0	0	0	18	0	0	1	1	1	15	34.8	13.4	0	0	0	0	0	0	0	0	0	0	0	0	0	0	0	0	0	0	0	0	0.5	0.5	0.5	0.5	0.5
38	L-NH10-E7A2	33.7707	107.54	0	0	0								0	0	18	0	0	1	1	1	15	34.8	13.4	0	0	0								0	0	0								0	0	0
39	L-NH10-E8A	33.7605	107.541	0	0	0	0	0	0	0	0	0	0	0	0	16.3	0	0	1	1	1	4.1	37.7	2.7	0	0	0	0	0	0	0	0	0	0	1	1	1	1	1	1	1	1	1	1	0.5	0.5	0.5	0.5	0.5
40	L-NH10-F10A1	33.7415	107.599	0	0	0	0	0	0	0	0	0	0	0	0	19.8	0.5	0	0	0	2	56	85.6	29.2	0	0	0	0	0	0	0	0	0	0	1	1	1	1	1	1	1	1	1	1	1	1	1	1	1
41	L-NH10-F10A2	33.7415	107.599	0	0	0								0	0	19.8	0.5	0	0	0	2	56	85.6	29.2	0	0	0								1	1	1								1	1	1
42	L-NH10-F10B1	33.7344	107.597	0	0	0	0	0	0	0	0	0	0	0	0	20.4	0	0	0	1	2	57.3	93.6	35.7	0	0	0	0	0	0	0	0	0	0	1	1	1	1	1	1	1	1	1	1	1	1	1	1	1
43	L-NH10-F10B2	33.7344	107.597	0	0	0	0							0	0	20.4	0	0	0	1	2	57.3	93.6	35.7	0	0	0	0							1	1	1	1							0.5	0.5	0.5	0.5
44	L-NH10-F1A1	33.7772	107.588	0	0	0	0	0	0	0	0	0	0	0	0	19.51	0.5	0	0	0	1	44.2	46.7	10.4	1	1	0.5	0.5	0	0	0	0	0	0	0	0	0	0	0	0	0	0	0	0	1	1	1	1	1
45	L-NH10-F1A2	33.7772	107.588	0	0	0								0	0	19.51	0.5	0	0	0	1	44.2	46.7	10.4	0	0	0								0	0	0								1	1	1
46	L-NH10-F2A	33.7678	107.586	0	0	0	0	0	0					0	0	17.65	0	0	0	1	0	43.6	57.3	0.9	1	1	1	0.5	0.5	0					1	1	1	1	1	1					0.5	0.5	0.5	0.5	0.5
47	L-NH10-F3A	33.7559	107.584	0	0	0	0	0	0					0	0	18.4	0	0	1	1	2	40.3	70.6	9.7	1	1	0.5	0.5	0	0					0	0	0	0	0	0					0.5	0.5	0.5	0.5	0.5
48	L-NH10-F3A1	33.7603	107.586	0	0	0	0							0	0	16.7	0	1	0	1	2	41.4	65.6	5.1	1	1	0.5	0.5							0	0	0	0							0.5	0.5	0.5	0.5
49	L-NH10-F5B1	33.7424	107.585	0	0	0	0	0	0	0	0	0	0	0	0	20.2	0	0	0	0	2	43.9	83.3	24.7	0	0	0	0	0	0	0	0	0	0	1	1	1	1	1	1	1	1	1	1	0.5	0.5	0.5	0.5	0.5
50	L-NH10-F5B2	33.7424	107.585	0	0	0	0							0	0	20.2	0	0	0	0	2	43.9	83.3	24.7	0	0	0	0							1	1	1	1							0	0	0	0
51	L-NH10-F7A	33.771	107.603	0	0									0	0	19.06	1	0	0	1	0	52.5	53.2	14.7	1	1									0	0									0.5	0.5
52	L-NH10-G2A1	33.7015	107.607	0	0	0	0	0	0	0				0	0	24.53	1	1	1	1	2	76.1	86.9	61.4	1	1	0.5	0.5	0	0	0				1	1	1	1	1	1	1				1	1	1	1	1
53	L-NH10-G4A1	33.6834	107.608	0	0	0	0							0	0	20.57	1	1	0	1	2	63.2	74.2	47.2	1	1	0.5	0.5							1	1	1	1							0.5	0.5	0.5	0.5
54	L-NH10-G5A1	33.6799	107.606	0	0	0	1	0	1	0				0	0	18.81	1	1	0	1	2	59	70	43	1	1	0.5	0.5	0	0	0				1	1	1	1	1	1	1				1	1	1	1	1
55	L-NH10-G5B1	33.6732	107.602	0	0	0	0	1	0	0	0			2	1	20.32	1	1	0	1	2	51.7	62.7	35.5	1	1	0.5	0.5	0	0	0	0			0	0	0	0	0	0	0	0			1	1	1	1	1
56	L-NH10-G7A1	33.7	107.62	0	0	0	0	0	0	0				0	0	22.33	0.5	1	0	1	2	83.4	94.4	67.8	1	1	0.5	0.5	0	0	0				1	1	1	1	1	1	1				0.5	0.5	0.5	0.5	0.5
57	L-NH10-G7B1	33.7038	107.62	0	1	0	0	0	1					2	1	23.85	0	1	0	1	2	86.4	97.4	71.1	1	1	0.5	0.5	0	0					1	1	1	1	1	1					0.5	0.5	0.5	0.5	0.5
58	L-NH10-G9A1	33.6883	107.621	0	0	0	0	0	0					0	0	21.8	0	1	0	1	2	75.8	86.9	59.8	1	1	0.5	0.5	0	0					1	1	1	1	1	1					0.5	0.5	0.5	0.5	0.5
59	L-NH10-H1B1	33.6624	107.586	0	0	1	0	0	0	0				1	1	19.29	0	1	0	1	2	32.7	43.6	16.5	1	1	0.5	0.5	0	0	0				1	1	1	1	1	1	1				0.5	0.5	0.5	0.5	0.5
60	L-NH10-H2A1	33.6731	107.593	0	0	0	0	0	0	0	0			0	0	19.09	1	1	0	1	2	45.1	56.1	29.2	1	1	0.5	0.5	0	0	0	0			0	0	0	0	0	0	0	0			1	1	1	1	1
61	L-NH10-H3A1	33.6564	107.605	0	0	0	0	0	0	0	1	0	1	2	1	16.9	0.5	1	0	1	2	47.6	57.7	32.5	0	0	0	0	0	0	0	0	0	0	1	1	1	1	1	1	1	1	1	1	0	0	0	0	0
62	L-NH10-H3A2	33.6564	107.605	0	0	0								0	0	16.9	0.5	1	0	1	2	47.6	57.7	32.5	0	0	0								1	1	1								0	0	0
63	L-NH10-H4A1	33.6541	107.615	0	0	0	0	0	0	0				0	0	17.52	0.5	1	0	1	2	56.7	66.4	42.1	0	0	0	0	0	0	0				0	0	0	0	0	0	0				0	0	0	0	0
64	L-NH10-H4B1	33.6593	107.616	0	0	0	1	0	1	1				3	1	18.2	1	0	0	1	2	58.2	68.4	42.9	0	0	0	0	0	0	0				0	0	0	0	0	0	0				0	0	0	0	0
65	L-NH10-H5A1	33.6553	107.627	0	0	0	0	0	0					0	0	18.09	0	1	0	1	2	67.3	76.8	52.6	1	1	0.5	0.5	0	0					1	1	1	1	1	1					1	1	1	1	1
66	L-NH11-A1A1	33.8016	107.332	0	0	0	1	0	0	0	1			0	0	19.4	0	0	1	1	0	92.6	54.6	60	0	0	0	0	0	0	0	0			1	1	1	1	1	1	1	1			0	0	0	0	0
67	L-NH11-A2A	33.7923	107.331	0	0	0	0	0	1	0				1	1	17.6	0	0	1	1	0	83.1	47.4	51.6	0	0	0	0	0	0	0				0	0	0	0	0	0	0				0.5	0.5	0.5	0.5	0.5
68	L-NH11-A2B1	33.7934	107.339	0	0	0	0	0	0	0				0	0	16.4	0.5	0	1	1	0	82.2	43.3	48.8	0	0	0	0	0	0	0				0	0	0	0	0	0	0				0	0	0	0	0
69	L-NH11-A3A	33.7839	107.342	0	0									0	0	15.9	0.5	0	1	1	0	72.2	33.7	38.4	0	0									0	0									0.5	0.5
70	L-NH11-A4A	33.7746	107.335	0	0	0	0	0	0	0	0			0	0	17.8	0.5	0	1	1	1	63.1	31.9	33.5	0	0	0	0	0	0	0	0			0	0	0	0	0	0	0	0			0.5	0.5	0.5	0.5	0.5
71	L-NH11-A4B1	33.7753	107.337	0	0	0	0	0	0	0	0			0	0	17.6	0	0	1	1	1	63.6	31.2	33.2	0	0	0	0	0	0	0	0			0	0	0	0	0	0	0	0			0.5	0.5	0.5	0.5	0.5
72	L-NH11-A5A1	33.7664	107.338	0	0	1	0	0	0					1	1	16.9	0	0	1	1	0	53.7	26.6	26	0.5	0	0	0	0	0					1	1	1	1	1	1					0.5	0.5	0.5	0.5	0.5
73	L-NH11-A6A1	33.7993	107.354	0	0	0	0	0	0	0	0	0	0	0	0	18.2	0.5	0	1	1	0	74.7	43.8	51.6	1	1	1	0.5	0.5	0.5	0.5	0	0	0	1	1	1	1	1	1	1	1	1	1	1	1	1	1	1
74	L-NH11-A6A2	33.7993	107.354	0	0	0	0	0	0	0	0	0		0	0	18.2	0.5	0	1	1	0	74.7	43.8	51.6	0	0	0	0	0	0	0	0	0		1	1	1	1	1	1	1	1	1		1	1	1	1	1
75	L-NH11-B3A1	33.785	107.383	0	0	0	0	0	0	0	0	0	0	0	0	17.6	0	0	1	1	1	43.4	31.1	23.5	1	1	0.5	0.5	0	0	0	0	0	0	0	0	0	0	0	0	0	0	0	0	1	1	1	1	1
76	L-NH11-B3A2	33.785	107.383	0	0									0	0	17.6	0	0	1	1	1	43.4	31.1	23.5	0	0									0	0									1	1
77	L-NH11-B3B1	33.7831	107.384	0	0	0	0	0	0	0				0	0	17.8	0	0	1	1	1	41.4	29.7	22.3	0	0	0	0	0	0	0				1	1	1	1	1	1	1				0.5	0.5	0.5	0.5	0.5
78	L-NH11-B4A1	33.7736	107.382	0	0	0	0	0	0	0				0	0	16.4	0	0	1	1	1	37.3	20.3	24.9	0	0	0	0	0	0	0				0	0	0	0	0	0	0				0.5	0.5	0.5	0.5	0.5
79	L-NH11-B6A1	33.7974	107.393	0	0	1								0	0	18.7	0	0	1	0	0	49	47.5	24.4	1	1	1								0	0	0								0.5	0.5	0.5
80	L-NH11-B7A1	33.7871	107.396	0	0	0	0	0	0					0	0	19	0.5	0	0	0	1	37.8	37.8	14.1	0	0	0	0	0	0					1	1	1	1	1	1					0.5	0.5	0.5	0.5	0.5
81	L-NH11-B8A1	33.7836	107.388	0	0	0	0	0	0	0	0	0	0	0	0	17.5	0	0	1	1	1	39.2	32.4	18.9	1	1	1	0.5	0.5	0	0	0	0	0	1	1	1	1	1	1	1	1	1	1	1	1	1	1	1
82	L-NH11-B8A2	33.7836	107.388	0	0	0	0	0	0	0	0	0		0	0	17.5	0	0	1	1	1	39.2	32.4	18.9	0	0	0	0	0	0	0	0	0		1	1	1	1	1	1	1	1	1		1	1	1	1	1
83	L-NH11-B9A1	33.7734	107.396	0	0									0	0	17.7	0.5	0	0	0	1	26.1	26.1	12.6	0	0									0	0									0.5	0.5
84	L-NH11-C1B1	33.7873	107.433	0	0	0	0	0	0					0	0	15.5	0	0	0	1	0	35.4	35.4	16.7	0	0	0	0	0	0					0	0	0	0	0	0					0	0	0	0	0
85	L-NH11-C2A	33.7778	107.432	0	0	0								0	0	17.65	0	0	0	1	1	25.5	25.5	12.4	1	1	0.5								1	1	1								1	1	1
86	L-NH11-C2B1	33.7794	107.44	0	0	0								0	0	19.4	0	0	1	1	1	31.4	30.7	19.9	0	0	0								1	1	1								0	0	0
87	L-NH11-C4A	33.7639	107.437	0	0	0								0	0	16.2	0	0	0	1	1	18.8	18.8	19.2	0	0	0								0	0	0								1	1	1
88	L-NH11-C9A	33.7645	107.447	0	0	0	0	0	0	0				0	0	14.9	0.5	0	0	1	1	20.8	16.3	28.2	0	0	0	0	0	0	0				1	1	1	1	1	1	1				0.5	0.5	0.5	0.5	0.5
89	L-NH11-C9B1	33.76	107.445	0	0									0	0	15.1	0	0	0	1	1	21.6	17.9	27.6	0	0									0	0									1	1
90	L-NH11-D10A	33.7514	107.486	0	0	0								0	0	15.6	0	0	0	1	0	7.9	9.3	30.3	0	0	0								1	1	1								0	0	0
91	L-NH11-D1A	33.7871	107.475	0	0	0	0	0	0					0	0	16.3	0	0	0	1	0	18.1	18.5	39.9	1	1	1	0.5	0.5	0.5					0	0	0	0	0	0					1	1	1	1	1
92	L-NH11-D2A	33.7785	107.475	0	0	0	0	0	0	0	0	0	0	0	0	13.8	0.5	0	1	1	0	11.9	12.1	35.2	1	1	0.5	0.5	0	0	0	0	0	0	0	0	0	0	0	0	0	0	0	0	0.5	0.5	0.5	0.5	0.5
93	L-NH11-D4A1	33.751	107.541	0	0	0	0	0	0	0				0	0	16.4	0	0	1	1	2	6.2	42.6	8.6	0	0	0	0	0	0	0				1	1	1	1	1	1	1				0	0	0	0	0
94	L-NH11-D6A1	33.7756	107.544	0	0	0	0	0	0	0	0	0	0	0	0	19.1	0.5	0	1	1	0	21	36	19.2	1	1	0.5	0.5	0	0	0	0	0	0	1	1	1	1	1	1	1	1	1	1	0.5	0.5	0.5	0.5	0.5
95	L-NH11-D6A2	33.7756	107.544	0	0	0	0							0	0	19.1	0.5	0	1	1	0	21	36	19.2	0	0	0	0							1	1	1	1							1	1	1	1
96	L-NH11-D7A1	33.7482	107.498	0	0	0	0	0	0	0	0	0	0	0	0	17.5	0.5	0	1	1	0	18.2	19.1	25.7	1	1	0.5	0.5	0	0	0	0	0	0	0	0	0	0	0	0	0	0	0	0	0.5	0.5	0.5	0.5	0.5
97	L-NH11-D7A2	33.7482	107.498	0	0	0								0	0	17.5	0.5	0	1	1	0	18.2	19.1	25.7	0	0	0								0	0	0								0.5	0.5	0.5
98	L-NH11-D8A	33.7697	107.49	0	0	0	0							0	0	14.8	0	0	0	1	0	2.9	8.6	20	0	0	0	0							0	0	0	0							1	1	1	1
99	L-NH11-E10A	33.7409	107.558	0	1									0	0	18.75	0.5	0	1	1	2	23.7	62	26.5	0	0									0	0									0.5	0.5
100	L-NH11-E1A	33.7949	107.495	0	0	0	0	0						0	0	15.3	0	0	1	1	0	7	9.3	32.9	0	0	0	0	0						0	0	0	0	0						0	0	0	0	0
101	L-NH11-E3A1	33.7641	107.536	0	0									0	0	17.4	0.5	0	1	0	1	6.9	31.9	6.8	0	0									1	1									1	1
102	L-NH11-E5A1	33.74	107.53	0	0	0	0	0	0	0	0	0	0	0	0	21.8	0.5	0	1	1	2	18.3	43.8	22.3	1	1	1	0.5	0	0	0	0	0	0	0	0	0	0	0	0	0	0	0	0	0.5	0.5	0.5	0.5	0.5
103	L-NH11-E5A2	33.74	107.53	0	0	0	0							0	0	21.8	0.5	0	1	1	2	18.3	43.8	22.3	0	0	0	0							0	0	0	0							1	1	1	1
104	L-NH11-E8A1	33.7627	107.544	0	0	0	0	0	0	0	0	0	0	0	0	18.2	0.5	0	1	1	1	7.2	39.9	6.6	1	1	0.5	0.5	0	0	0	0	0	0	0	0	0	0	0	0	0	0	0	0	0.5	0.5	0.5	0.5	0.5
105	L-NH11-E9A1	33.748	107.544	0	0	0	0	0	0	0	0	0	0	0	0	16.3	0.5	1	1	1	2	10.1	46.5	12.6	1	1	0.5	0.5	0	0	0	0	0	0	1	1	1	1	1	1	1	1	1	1	0.5	0.5	0.5	0.5	0.5
106	L-NH11-E9A2	33.748	107.544	0	0	0	0							0	0	16.3	0.5	1	1	1	2	10.1	46.5	12.6	0	0	0	0							1	1	1	1							1	1	1	1
107	L-NH11-F10A1	33.7426	107.593	0	0									0	0	21.8	0.5	0	1	1	2	50.6	84.5	25.9	0	0									1	1									1	1
108	L-NH11-F2A1	33.7674	107.338	0	0	0	0	0	0	0	0	0	0	0	0	17	0.5	1	1	1	0	54.8	27	26.7	1	1	1	0.5	0.5	0.5	0.5	0.5	0.5	0.5	0	0	0	0	0	0	0	0	0	0	0.5	0.5	0.5	0.5	0.5
109	L-NH11-F2A2	33.7674	107.338	0	0	0	0	0	0	0	0			0	0	17	0.5	1	1	1	0	54.8	27	26.7	0	0	0	0	0	0	0	0			0	0	0	0	0	0	0	0			1	1	1	1	1
110	L-NH11-F2B1	33.7696	107.588	0	0	0								0	0	18.2	0	0	1	1	0	45.5	55.2	1.9	0	0	0								0	0	0								0	0	0
111	L-NH11-F3A	33.7587	107.583	0	0	0								0	0	17.9	0.5	1	1	1	2	39.1	67.7	6.5	0	0	0								1	1	1								0.5	0.5	0.5
112	L-NH11-F3B1	33.756	107.582	0	0	0	0	0	0					0	0	18.4	0.5	0	1	1	2	38.2	70.9	9.6	0	0	0	0	0	0					0	0	0	0	0	0					0	0	0	0	0
113	L-NH11-F6A	33.7761	107.596	0	0	0	0	0	0	0	0	0		0	0	22.5	0.5	0	1	1	1	45.8	47.3	12.1	0	0	0	0	0	0	0	0	0		1	1	1	1	1	1	1	1	1		1	1	1	1	1
114	L-NH11-F9A1	33.7503	107.599	0	0	0	0	0	0	0	0	0	0	0	0	19.2	0.5	0	1	1	2	54.5	75.9	21.7	1	1	0.5	0.5	0	0	0	0	0	0	0	0	0	0	0	0	0	0	0	0	1	1	1	1	1
115	L-NH11-F9A2	33.7503	107.599	0	0	0	0	0	0	0	0			0	0	19.2	0.5	0	1	1	2	54.5	75.9	21.7	0	0	0	0	0	0	0	0			0	0	0	0	0	0	0	0			1	1	1	1	1
116	L-NH11-G1A1	33.7091	107.604	0	0	0	0	0	0	1	0	1	0	0	0	26.33	0.5	1	1	1	2	78.6	91.8	64.4	1	1	0.5	0.5	0	0	0	0	0	0	1	1	1	1	1	1	1	1	1	1	1	1	1	1	1
117	L-NH11-G1A2	33.7091	107.604	0	0	0								0	0	26.33	0.5	1	1	1	2	78.6	91.8	64.4	0	0	0								1	1	1								0.5	0.5	0.5
118	L-NH11-G2A1	33.7003	107.604	0	0	0	0	0	0	0	0	0	0	0	0	24.22	1	1	1	1	2	73.4	84.1	58.8	1	1	0.5	0.5	0	0	0	0	0	0	1	1	1	1	1	1	1	1	1	1	1	1	1	1	1
119	L-NH11-G2A2	33.7003	107.604	0	0	0								0	0	24.22	1	1	1	1	2	73.4	84.1	58.8	0	0	0								0	0	0								1	1	0.5
120	L-NH11-G4A1	33.682	107.61	0	0	0	0	0	0	0				0	0	21.6	0	1	0	1	2	63.5	74.6	47.5	1	1	0.5	0.5	0	0	0				1	1	1	1	1	1	1				1	1	1	1	1
121	L-NH11-G5A1	33.6707	107.595	0	0	0	0	0	0					0	0	20.51	0.5	1	1	1	2	45.1	56.2	29	1	1	0.5	0.5	0	0					0	0	0	0	0	0					0.5	0.5	0.5	0.5	0.5
122	L-NH11-G9A1	33.6869	107.623	0	0	0	0	0	0	0				0	0	22.39	1	1	0	1	2	76.5	87.6	60.4	1	1	0.5	0.5	0	0	0				0	0	0	0	0	0	0				1	1	1	1	1
123	L-NH11-G9B1	33.6822	107.616	0	0	0	0	0	0	0	0			0	0	21.27	0.5	1	0	1	2	68.3	79.4	52.2	0	0	0	0	0	0	0	0			1	1	1	1	1	1	1	1			1	1	1	1	1
124	L-NH11-H10A1	33.6503	107.624	0	0	0	0	0						0	0	17.64	0	0	0	1	2	64.5	72.8	50.5	1	1	0.5	0.5	0						1	1	1	1	1						0.5	1	1	1	1
125	L-NH11-H2A1	33.6619	107.591	0	0	0	0	0	0	0				0	0	17.22	0.5	1	0	1	2	37.3	48.2	21.2	1	1	0.5	0.5	0	0	0				1	1	1	1	1	1	1				0.5	0.5	0.5	0.5	0.5
126	L-NH11-H3A1	33.6579	107.606	0	0	0	0	0	0	0				0	0	17.06	0.5	0	0	1	2	48.7	59	33.4	1	1	0.5	0.5	0	0	0				0	0	0	0	0	0	0				0.5	0.5	0.5	0.5	0.5
127	L-NH11-H3B1	33.6543	107.604	0	0	0	0	0	1	1				2	1	16.61	0.5	1	0	1	2	46.6	56.5	31.8	1	1	0.5	0.5	0	0	0				1	1	1	1	1	1	1				0.5	0.5	0.5	0.5	0.5
128	L-NH11-H4A1	33.6549	107.622	0	0	0	0	0	0	0	0	0		0	0	18.09	1	1	1	1	2	62.7	72.3	48	0	0	0	0	0	0	0	0	0		1	1	1	1	1	1	1	1	1		0	0	0	0	0
129	L-NH11-H4B1	33.6594	107.621	0	0	0	0	0	0	0				0	0	18.02	0	1	0	1	2	63	73.1	47.7	1	1	0.5	0.5	0	0	0				1	1	1	1	1	1	1				0.5	1	1	1	1
130	L-NH11-H5A1	33.6581	107.628	0	0	0	0	0	0					0	0	18.41	0.5	1	0	1	2	69.4	79.3	54.4	1	1	0.5	0.5	0	0					1	1	1	1	1	1					0.5	0.5	0.5	0.5	0.5
131	L-NH11-H6A1	33.6526	107.586	1	0	0	1	1	0	0	0	1		5	1	16.49	1	1	0	1	2	29.8	39.9	15.5	1	1	0.5	0.5	0	0	0	0	0		1	1	1	1	1	1	1	1	1		0	0	0	0	0
132	L-NH11-H7A1	33.6476	107.594	0	0	0	0	0	0	0				0	0	16.38	0	0	0	1	2	36.7	45.5	24	1	1	0.5	0.5	0	0	0				0	0	0	0	0	0	0				0.5	1	1	1	1
133	L-NH11-H9A1	33.6524	107.614	0	0	1	1	1	1	0	1	0	0	8	1	17.39	0.5	1	0	1	2	55.8	65	41.4	1	1	0.5	0.5	0	0	0	0	0	0	0	0	0	0	0	0	0	0	0	0	0	0	0	0	0
134	L-NH12-A10A1	33.7658	107.353	0	0	0	0	0						0	0	13.3	0.5	0	1	0	1	51.6	13	15.8	0	0	0	0	0						0	0	0	0	0						0.5	0.5	0.5	0.5	0.5
135	L-NH12-A1A1	33.7982	107.342	0	1	0	0	0	0	0	1	0		3	1	18	0.5	0	1	1	0	83.2	46.8	53.1	0	0	0	0	0	0	0	0	0		0	0	0	0	0	0	0	0	0		0.5	0.5	0.5	0.5	0
136	L-NH12-A2A1	33.7885	107.34	0	0	1	0	0	0	0	0	0	0	1	1	16.8	0	0	1	1	0	77.5	38.6	43.7	0	0	0	0	0	0	0	0	0	0	1	1	1	1	1	1	1	1	1	1	0	0	0	0	0
137	L-NH12-A3A1	33.7811	107.338	0	0	0								0	0	15.1	0.5	0	1	1	1	69.8	34.3	37.8	0	0	0								0	0	0								0.5	0.5	0.5
138	L-NH12-A3B1	33.7849	107.341	0	0	0	0	0	0	0	0			0	0	15.8	0.5	0	1	1	0	73.4	35	39.8	0	0	0	0	0	0	0	0			0	0	0	0	0	0	0	0			0.5	1	1	1	1
139	L-NH12-A4A1	33.7718	107.338	0	0	0	0	0	0	0	0			0	0	17.2	1	0	1	1	1	59.6	28.6	29.9	0	0	0	0	0	0	0	0			0	0	0	0	0	0	0	0			0.5	0.5	0.5	0.5	0.5
140	L-NH12-A4B1	33.7862	107.325	0	0	0	0	0	1					1	1	17.2	0.5	0	1	1	0	78.1	47	49.5	1	1	0.5	0.5	0.5	0.5					0	0	0	0	0	0					0.5	0.5	0.5	0.5	0
141	L-NH12-A5A1	33.767	107.33	0	0	1								1	1	16.9	0.5	0	1	1	0	56.4	33.6	32.3	1	1	0.5								0	0	0								0	0	0
142	L-NH12-A5B1	33.7659	107.346	0	0	0	0	0	0	0	0			0	0	15.4	0.5	0	0	1	1	51.9	18.8	19.5	0	0	0	0	0	0	0	0			1	1	1	1	1	1	1	1			0.5	1	1	1	1
143	L-NH12-A6A1	33.7966	107.346	0	0	0	0	1						0	0	15.2	0.5	0	0	0	0	79.1	43.6	50.3	0	0	0	0	0						1	1	1	1	1						0.5	0.5	0.5	0.5	0.5
144	L-NH12-A7A1	33.7892	107.351	0	0	0	0	0	0	0	0			0	0	15.8	0.5	0	1	0	0	70.8	34.1	41.1	0	0	0	0	0	0	0	0			0	0	0	0	0	0	0	0			0.5	0.5	0.5	0.5	0.5
145	L-NH12-A7B1	33.7873	107.352	0	0	0	0	0	0					0	0	14.2	0.5	0	0	1	0	68.6	31.6	38.7	0	0	0	0	0	0					0	0	0	0	0	0					1	1	1	1	1
146	L-NH12-A8A1	33.786	107.346	0	1	1								2	1	15.5	0	0	1	1	0	73.4	33.3	39.1	1	1	0.5								0	0	0								0	0	0
147	L-NH12-A8B1	33.7804	107.353	0	0	0	0	0	0	0	0	0	0	0	0	13.6	1	0	0	1	0	64.4	24.3	31	0	0	0	0	0	0	0	0	0	0	0	0	0	0	0	0	0	0	0	0	1	1	1	1	1
148	L-NH12-A8B2	33.7804	107.353	0	0									0	0	13.6	1	0	0	1	0	64.4	24.3	31	0	0									0	0									1	1
149	L-NH12-A9A1	33.777	107.351	0	0	0	0	0	0	0	0	0	0	0	0	14	1	0	0	1	0	64	22.4	28	0	0	0	0	0	0	0	0	0	0	1	1	1	1	1	1	1	1	1	1	1	1	1	1	1
150	L-NH12-A9A2	33.777	107.351	0	0	0	0	0						0	0	14	1	0	0	1	0	64	22.4	28	0	0	0	0	0						1	1	1	1	1						1	1	1	1	1
151	L-NH12-A9B1	33.7699	107.348	0	0	0	0	0	0					0	0	14	0.5	0	0	1	1	56.2	19.3	22.2	0	0	0	0	0	0					1	1	1	1	1	1					1	1	1	1	0.5
152	L-NH12-B10A1	33.7613	107.39	0	0	0	0	0	0					0	0	16.3	0	0	1	1	1	25.8	22.4	18.1	0	0	0	0	0	0					1	1	1	1	1	1					1	1	1	1	0.5
153	L-NH12-B2A1	33.7892	107.379	0	0	0	0	0						0	0	16.9	0	0	1	1	0	49.3	33.5	28.6	0	0	0	0	0						0	0	0	0	0						0.5	0.5	0.5	0.5	0.5
154	L-NH12-B3A1	33.7788	107.379	0	0	0	0	0	0	0	0			0	0	14.4	0.5	0	1	0	1	42.1	23.3	26.3	0	0	0	0	0	0	0	0			1	1	1	1	1	1	1	1			0.5	1	1	1	1
155	L-NH12-B4A1	33.7714	107.381	0	0	0	0	0	0	0	0	0	0	0	0	16.4	1	1	1	1	1	36.6	18.4	26	0	0	0	0	0	0	0	0	0	0	0	0	0	0	0	0	0	0	0	0	0.5	0.5	0.5	0.5	0
156	L-NH12-B4A2	33.7714	107.381	0	0	0	0							0	0	16.4	1	1	1	1	1	36.6	18.4	26	0	0	0	0							0	0	0	0							0	0	0	0
157	L-NH12-B4B1	33.7726	107.379	0	0	0	0	0	0	0	0	0		0	0	16	0.5	0	0	1	1	39.2	17.7	27.4	0	0	0	0	0	0	0	0	0		0	0	0	0	0	0	0	0	0		0	0	0	0	0
158	L-NH12-B4B2	33.7753	107.379	0	0	0	0	0	0	0	0			0	0	14.8	0.5	0	0	1	1	40.2	20.1	26.7	0	0	0	0	0	0	0	0			0	0	0	0	0	0	0	0			0.5	0.5	0.5	0.5	0.5
159	L-NH12-B5A1	33.7655	107.384	0	0	0	0	0	0	0	0	0	0	0	0	15.7	1	0	0	1	1	32.5	17.2	25.1	0	0	0	0	0	0	0	0	0	0	1	1	1	1	1	1	1	1	1	1	1	1	1	1	1
160	L-NH12-B5A2	33.7655	107.384	0	0	0	0	0						0	0	15.7	1	0	0	1	1	32.5	17.2	25.1	0	0	0	0	0						1	1	1	1	1						1	1	1	1	1
161	L-NH12-B5B1	33.763	107.381	0	0	0	0	0	0	0	0	0	0	0	0	15.7	0.5	0	0	1	1	34.2	14.4	21.7	1	1	1	0.5	0.5	0.5	0.5	0.5	0.5	0.5	1	1	1	1	1	1	1	1	1	1	0	0	0	0	0
162	L-NH12-B5B2	33.763	107.381	0	0	0	0	0	0	0	0	0	0	0	0	15.7	0.5	0	0	1	1	34.2	14.4	21.7	0	0	0	0	0	0	0	0	0	0	1	1	1	1	1	1	1	1	1	1	0	0	0.5	0.5	0.5
163	L-NH12-B6A1	33.7976	107.393	0	0	0	0	0	1	0				1	1	18.5	0	0	1	1	0	49.4	47.6	24.8	0	0	0	0	0	0	0				0	0	0	0	0	0	0				0.5	0.5	0.5	0.5	0.5
164	L-NH12-B7A1	33.7871	107.401	0	0	0								0	0	18.2	0.5	0	0	1	1	35.3	35.3	10.6	0	0	0								0	0	0								0.5	0.5	0.5
165	L-NH12-B8A1	33.7795	107.394	0	0	0	0	0	0	0	0	0		0	0	18.3	0	1	1	1	1	32.4	32.4	13.1	1	1	1	0.5	0.5	0.5	0.5	0	0		0	0	0	0	0	0	0	0	0		0.5	0.5	0.5	0.5	0
166	L-NH12-B9A1	33.7715	107.388	0	0	0	0	0	0	0	0			0	0	16.9	0.5	0	0	1	1	31	23.7	20.1	0	0	0	0	0	0	0	0			1	1	1	1	1	1	1	1			0.5	1	1	1	1
167	L-NH12-C10A1	33.7552	107.445	0	0	0	0	0	0	0	0	0	0	0	0	14.8	1	0	0	1	1	18	17	30.8	0	0	0	0	0	0	0	0	0	0	1	1	1	1	1	1	1	1	1	1	0.5	0.5	0.5	0.5	0.5
168	L-NH12-C10A2	33.7552	107.445	0	0	0	0	0	0	0	0	0	0	0	0	14.8	1	0	0	1	1	18	17	30.8	0	0	0	0	0	0	0	0	0	0	1	1	1	1	1	1	1	1	1	1	0	0	0	0	0
169	L-NH12-C1A1	33.7882	107.435	0	0									0	0	18.2	1	0	0	1	0	37.1	37.1	18.9	0	0									0	0									0.5	0.5
170	L-NH12-C2A1	33.7778	107.434	0	0	0	0	0	0	0	0			0	0	16.8	1	0	0	0	1	26.5	26.5	14.3	0	0	0	0	0	0	0	0			0	0	0	0	0	0	0	0			0.5	1	1	1	1
171	L-NH12-C3A1	33.7734	107.438	0	0	0	0	0	0	0	0	0	0	0	0	17.9	0	0	0	1	1	25.3	25.3	18.8	0	0	0	0	0	0	0	0	0	0	0	0	0	0	0	0	0	0	0	0	0.5	1	1	1	1
172	L-NH12-C3A2	33.7734	107.438	0	0	0	0	0	0					0	0	17.9	0	0	0	1	1	25.3	25.3	18.8	0	0	0	0	0	0					0	0	0	0	0	0					1	1	1	1	1
173	L-NH12-C3B1	33.7703	107.434	0	0	0	0	0	0	0	0	0	0	0	0	16.3	0	0	0	1	1	20.2	20.2	15.4	0	0	0	0	0	0	0	0	0	0	1	1	1	1	1	1	1	1	1	1	1	1	1	1	1
174	L-NH12-C3B2	33.7703	107.434	0	0	0	0	0	0	0	0	0	0	0	0	16.3	0	0	0	1	1	20.2	20.2	15.4	0	0	0	0	0	0	0	0	0	0	1	1	1	1	1	1	1	1	1	1	1	1	0.5	0.5	0.5
175	L-NH12-C4A1	33.7654	107.432	0	0	0	0	0	0	0	0	0	0	0	0	14.9	1	0	0	1	1	15.4	15.4	14.4	0	0	0	0	0	0	0	0	0	0	0	0	0	0	0	0	0	0	0	0	1	1	1	1	1
176	L-NH12-C4A2	33.7654	107.432	0	0	0	0	0						0	0	14.9	1	0	0	1	1	15.4	15.4	14.4	0	0	0	0	0						0	0	0	0	0						1	1	1	1	1
177	L-NH12-C5A1	33.753	107.435	0										0	0	14	0	0	0	1	1	11.9	9.5	24.8	0										0										0.5
178	L-NH12-C5B1	33.7508	107.436	0	0	0	0	0	0	0	0	0		0	0	15.4	1	0	0	1	1	12.4	9.1	27.3	0	0	0	0	0	0	0	0	0		0	0	0	0	0	0	0	0	0		0	0	0	0	0
179	L-NH12-C5B2	33.756	107.437	0	0	0	0	0	0	0	0	0		0	0	15.6	1	0	0	1	1	14.8	13.1	23.8	0	0	0	0	0	0	0	0	0		0	0	0	0	0	0	0	0	0		0.5	0.5	0.5	0.5	0.5
180	L-NH12-C6A1	33.8076	107.415	1	0	0	0	0	0	1	1			3	1	18.4	0	0	1	1	0	54.8	54.8	23.7	1	1	1	0.5	0.5	0.5	0.5	0.5			1	1	1	1	1	1	1	1			0	0	0	0	0
181	L-NH12-C6B1	33.7779	107.447	0	0	0	0	0	0	0	0			0	0	18.8	0	1	1	1	1	29.6	25.1	26.4	1	1	1	0.5	0.5	0.5	0.5	0.5			1	1	1	1	1	1	1	1			0	0	0	0	0
182	L-NH12-C7A1	33.7779	107.443	0	0	0	0	0	0	0	0			0	0	19.1	0	0	0	1	1	32	27.7	22.5	0	0	0	0	0	0	0	0			0	0	0	0	0	0	0	0			0.5	0.5	0.5	0.5	0.5
183	L-NH12-C8A1	33.7685	107.444	0	0	0	0	0	0	0	0	0	0	0	0	16.7	1	0	0	1	1	25.4	20.7	24.7	0	0	0	0	0	0	0	0	0	0	0	0	0	0	0	0	0	0	0	0	1	1	1	1	1
184	L-NH12-C8A2	33.7685	107.444	0	0	0	0	0						0	0	16.7	1	0	0	1	1	25.4	20.7	24.7	0	0	0	0	0						0	0	0	0	0						1	1	1	1	1
185	L-NH12-C9A1	33.7642	107.444	0	0									0	0	15.5	0	0	0	1	1	23.6	19.3	25.2	1	1									0	0									0	0
186	L-NH12-D10A1	33.753	107.493	0	0	0	0	0	0	0	0	0		0	0	14.6	0	0	1	1	0	10.8	13.3	24.5	1	1	0.5	0.5	0	0	0	0	0		0	0	0	0	0	0	0	0	0		0.5	0.5	0.5	0.5	0.5
187	L-NH12-D10B1	33.7512	107.489	0	0	0	0	0	0	0	0	0	0	0	0	15.4	0.5	0	0	1	0	9.6	11.4	28.5	0	0	0	0	0	0	0	0	0	0	1	1	1	1	1	1	1	1	1	1	1	1	1	1	1
188	L-NH12-D1A1	33.7867	107.474	0	0	0	0	0	0	0	0	0	0	0	0	17.2	0	0	1	1	0	17.9	18.5	39.8	0	0	0	0	0	0	0	0	0	0	1	1	1	1	1	1	1	1	1	1	1	1	1	1	1
189	L-NH12-D1A2	33.7867	107.474	0	0	0	0	0	0	0	0	0	0	0	0	17.2	0	0	1	1	0	17.9	18.5	39.8	0	0	0	0	0	0	0	0	0	0	1	1	1	1	1	1	1	1	1	1	1	1	0.5	0.5	0.5
190	L-NH12-D1A3	33.7867	107.474	0	0									0	0	17.2	0	0	1	1	0	17.9	18.5	39.8	0	0									1	1									0.5	0.5
191	L-NH12-D2B1	33.7781	107.476	0	0	0	0	0	0	0				0	0	14.8	0	0	0	1	0	11.3	11.5	34.7	0	0	0	0	0	0	0				0	0	0	0	0	0	0				0.5	0.5	0.5	0.5	0.5
192	L-NH12-D3A1	33.7738	107.475	0	0	0	0	0	0	0	0	0	0	0	0	15.2	0	0	1	1	0	7.9	8.1	34.6	0	0	0	0	0	0	0	0	0	0	0	0	0	0	0	0	0	0	0	0	1	1	1	1	1
193	L-NH12-D3A2	33.7738	107.475	0	0	0	0	0	0	0	0	0	0	0	0	15.2	0	0	1	1	0	7.9	8.1	34.6	0	0	0	0	0	0	0	0	0	0	0	0	0	0	0	0	0	0	0	0	1	1	0.5	0.5	0.5
194	L-NH12-D3A3	33.7738	107.475	0	0									0	0	15.2	0	0	1	1	0	7.9	8.1	34.6	0	0									0	0									0.5	0.5
195	L-NH12-D3B1	33.7758	107.465	0	0	0	0	0	0					0	0	17.1	0.5	0	0	1	0	15.6	16	43.4	0	0	0	0	0	0					0	0	0	0	0	0					0.5	0.5	0.5	0.5	0.5
196	L-NH12-G2A1	33.7025	107.611	0	0	0	0	0	0	0	0	0	0	0	0	24.6	0.5	1	0	1	2	79.9	90.8	64.9	0	0	0	0	0	0	0	0	0	0	1	1	1	1	1	1	1	1	1	1	1	1	1	1	1
197	L-NH12-G3A1	33.6944	107.609	0	0	0	0	1	0	0	0			1	1	22.94	0.5	1	0	1	2	72.1	83	56.7	0	0	0	0	0	0	0	0			1	1	1	1	1	1	1	1			1	1	1	1	1
198	L-NH12-G4A1	33.6875	107.597	0	0	0	0	0	0	0	0	0	0	0	0	22.03	0.5	1	0	1	2	58.8	69.7	43.8	0	0	0	0	0	0	0	0	0	0	1	1	1	1	1	1	1	1	1	1	1	1	1	1	1
199	L-NH12-G4A2	33.6875	107.597	0	1	0	0	0	1	0				0	0	22.03	0.5	1	0	1	2	58.8	69.7	43.8	0	0	0	0	0	0	0				1	1	1	1	1	1	1				0.5	0.5	0.5	0.5	0.5
200	L-NH12-G5A1	33.6732	107.602	0	0	0	0	0	0					0	0	20.56	0.5	1	0	1	2	51.8	62.8	35.6	0	0	0	0	0	0					1	1	1	1	1	1					1	1	1	1	1
201	L-NH12-G8A1	33.6901	107.619	0	0	0	0	0	0					0	0	21.2	0.5	1	0	1	2	75.4	86.5	59.5	0	0	0	0	0	0					1	1	1	1	1	1					1	1	1	1	1
202	L-NH12-G8B1	33.698	107.614	0	0	0	0	0	0	0	0			0	0	23.57	0.5	1	0	1	2	77.9	88.9	62.5	0	0	0	0	0	0	0	0			1	1	1	1	1	1	1	1			1	1	1	1	1
203	L-NH12-H1A1	33.6677	107.588	0	0	0	0	0	0	0	0	0	0	0	0	18.04	0.5	1	0	1	2	37.7	48.8	21.7	0	0	0	0	0	0	0	0	0	0	1	1	1	1	1	1	1	1	1	1	1	1	1	1	1
204	L-NH12-H6A1	33.6524	107.583	0	0	0	0	0	1	0	0	0		1	1	14.97	0.5	1	0	1	2	26.4	36.6	12.2	0	0	0	0	0	0	0	0	0		1	1	1	1	1	1	1	1	1		0.5	0.5	0.5	0.5	0.5
205	L-NH12-H7A1	33.6498	107.59	0	0	1	0	0	1	0	0	0	0	3	1	15.33	0.5	1	0	1	2	32.8	42.4	19.5	0	0	0	0	0	0	0	0	0	0	1	1	1	1	1	1	1	1	1	1	0.5	0.5	0.5	0.5	0.5
206	L-NH12-D3C1	33.7721	107.475	0	0	0	0	0	0	0	0	0	0	0	0	14.8	1	0	0	1	0	6.3	6.7	34.1	0	0	0	0	0	0	0	0	0	0	1	1	1	1	1	1	1	1	1	1	0	0	0	0	0
207	L-NH12-D3C2	33.7721	107.475	0	0	0	0	0	0	0				0	0	14.8	1	0	0	1	0	6.3	6.7	34.1	0	0	0	0	0	0	0				1	1	1	1	1	1	1				0	0	0	0	0.5
208	L-NH12-D4A1	33.7599	107.476	0	0	0	0	0	0	0	0			0	0	11.9	0	0	0	1	1	1	5.7	34.5	0	0	0	0	0	0	0	0			0	0	0	0	0	0	0	0			0.5	0.5	0.5	0.5	0.5
209	L-NH12-D5A1	33.7508	107.482	0	0	0	0	0	0	0	0	0	0	0	0	15.1	1	0	0	1	1	7.4	6	33.6	1	1	1	0.5	0.5	0.5	0.5	0.5	0	0	1	1	1	1	1	1	1	1	1	1	0	0	0	0	0
210	L-NH12-D7A1	33.7774	107.482	0	0	0	0	0	0	0	0			0	0	13.1	1	0	0	1	0	5.8	9.8	28.8	0	0	0	0	0	0	0	0			0	0	0	0	0	0	0	0			1	1	1	1	1
211	L-NH12-D8A1	33.7681	107.497	0	0	0	0							0	0	17.7	0	0	1	1	0	7.1	6.8	12.9	0	0	0	0							0	0	0	0							0.5	1	1	1
212	L-NH12-D9A1	33.7603	107.49	0	0	0	0	0	0	0	0			0	0	15.6	1	1	0	1	0	6.8	7.3	22.3	0	0	0	0	0	0	0	0			0	0	0	0	0	0	0	0			1	1	1	1	1
213	L-NH12-E10A1	33.7397	107.541	0	0	0	0	0						0	0	18.4	0	0	1	0	2	18.3	51	21.1	1	1	0.5	0.5	0.5						0	0	0	0	0						0.5	1	1	1	1
214	L-NH12-E10B1	33.738	107.543	0	0	0	0	0	0	0	1	0	0	0	0	17.6	0	0	1	0	2	20.4	53.2	23.2	0	0	0	0	0	0	0	0	0	0	0	0	0	0	0	0	0	0	0	0	0.5	0.5	0.5	0.5	0.5
215	L-NH12-E10C1	33.7336	107.546	0	0	0	0	0	1	0	0	0	0	2	1	17.3	0	1	1	1	2	26	58.8	28.6	1	1	1	0.5	0.5	0.5	0.5	0.5	0.5	0.5	1	1	1	1	1	1	1	1	1	1	0	0	0	0	0
216	L-NH12-E10C2	33.7336	107.546	1	0	0	0	0						1	1	17.3	0	1	1	1	2	26	58.8	28.6	0	0	0	0	0						1	1	1	1	1						0	0	0	0.5	0.5
217	L-NH12-E1A1	33.7758	107.533	0	0	1	0	0	0	1				3	1	19.2	0.5	0	1	1	1	16.7	28.5	16.8	1	1	0.5	0.5	0.5	0.5	0				1	1	1	1	1	1	1				0	0	0	0	0
218	L-NH12-E3A1	33.7686	107.533	0	0	0	0	1						2	1	15.1	0	0	1	1	1	10.3	28.6	12.2	1	1	0.5	0.5	0.5						0	0	0	0	0						0	0	0	0	0
219	L-NH12-E3A2	33.7686	107.533	0	0	0	1	0	0					1	1	15.1	0	0	1	1	1	10.3	28.6	12.2	1	1	0.5	0.5	0.5	0					0	0	0	0	0	0					0.5	0.5	0.5	0.5	0.5
220	L-NH12-E4A1	33.7516	107.528	0	0	0	0	0	0	1	1	0	0	4	1	17.5	0	0	1	1	2	6.9	32.9	12.8	1	1	1	0.5	0.5	0.5	0.5	0.5	0.5	0.5	1	1	1	1	1	1	1	1	1	1	0	0	0	0	0
221	L-NH12-E4A2	33.7516	107.528	0	0	1	0	0						1	1	17.5	0	0	1	1	2	6.9	32.9	12.8	0	0	0	0	0						1	1	1	1	1						0	0	0	0.5	0.5
222	L-NH12-E5A1	33.7504	107.534	0	0	0	0	0						0	0	17.4	0	0	1	1	2	6.5	37.7	10.3	1	1	0.5	0.5	0.5						0	0	0	0	0						0	0	0	0	0
223	L-NH12-E5B1	33.7443	107.529	0	0	0	0	0	0	0	0	0		0	0	19.3	1	0	1	1	2	13.8	39.7	18.2	0	0	0	0	0	0	0	0	0		0	0	0	0	0	0	0	0	0		0.5	0.5	0.5	0.5	0.5
224	L-NH12-E6A1	33.7728	107.536	0	0	0	0	0	0	0	0	0	0	0	0	17.5	0	0	1	1	1	15.5	31.1	15.9	1	1	0.5	0.5	0	0	0	0	0	0	0	0	0	0	0	0	0	0	0	0	0.5	1	1	1	1
225	L-NH12-E6A2	33.7728	107.536	0	0	0	0	0	0					0	0	17.5	0	0	1	1	1	15.5	31.1	15.9	0	0	0	0	0	0					0	0	0	0	0	0					1	1	1	1	1
226	L-NH12-E7A1	33.7727	107.541	0	0	0	0	1	0	1	1	0	1	4	1	18.7	0	0	1	1	1	17.4	35.7	15.7	1	1	1	0.5	0.5	0.5	0.5	0.5	0.5	0.5	1	1	1	1	1	1	1	1	1	1	0	0	0	0	0
227	L-NH12-F10A1	33.7706	107.601	0	1	1	0	0	0	0				2	1	18.8	0	0	1	1	0	52.6	53.5	13.3	1	1	1	0.5	0.5	0	0				1	1	1	1	1	1	1				0.5	0.5	0.5	0.5	0
228	L-NH12-F1A1	33.776	107.591	0	0	0	0	0	0	1	0	0	1	0	0	20.4	0	1	1	1	1	45.6	47.8	9.5	0	0	0	0	0	0	0	0	0	0	0	0	0	0	0	0	0	0	0	0	0.5	0.5	0.5	0.5	0.5
229	L-NH12-F1B1	33.7791	107.589	0	0	0	0	0						0	0	20.5	1	1	1	1	1	42.1	44.5	12.6	0	0	0	0	0						1	1	1	1	1						0.5	0.5	0.5	0	0
230	L-NH12-F2A1	33.7699	107.587	0	0	0								0	0	17.8	0	0	1	1	0	45.3	54.9	2.2	0	0	0								0	0	0								0	0	0
231	L-NH12-F4A1	33.7498	107.533	0	0									0	0	17.8	0.5	0	1	1	2	7.2	37.4	11.4	0	0									1	1									0	0
232	L-NH12-F4B1	33.7514	107.588	0	0	0	0	0	0	1	0			1	1	18.6	0	0	1	1	2	44.1	75.1	15.3	1	1	1	0.5	0.5	0.5	0.5	0.5			1	1	1	1	1	1	1	1			0	0	0	0	0
233	L-NH12-F5A1	33.7491	107.581	0	0	1	0	0	1	0	0			3	1	18.7	0.5	0	0	1	2	37.9	76.8	17.3	1	1	1	0.5	0.5	0.5	0.5	0.5			0	0	0	0	0	0	0	0			0	0	0	0	0
234	L-NH12-F6A1	33.7759	107.599	0	0	0	0	0						0	0	21.9	0.5	1	1	1	1	46.4	47.5	13.8	0	0	0	0	0						0	0	0	0	0						0.5	0.5	0.5	0.5	0.5
235	L-NH12-F6B1	33.7742	107.599	0	0	0	0	0	0	0	0	0	0	0	0	21.6	1	0	1	1	1	48.3	49.4	13.2	0	0	0	0	0	0	0	0	0	0	0	0	0	0	0	0	0	0	0	0	0.5	0.5	0.5	0.5	0.5
236	L-NH12-F7A1	33.7706	107.601	0	0	0	0	1	0	0	0			1	1	18.8	0	0	1	1	0	52.6	53.5	13.3	1	1	1	0.5	0.5	0.5	0.5	0			1	1	1	1	1	1	1	1			0	0	0	0	0
237	L-NH12-F8A1	33.7622	107.599	0	0	0	0							0	0	18.6	0.5	0	0	1	2	53.9	62.7	12.4	1	1	1	1							0	0	0	0							0	0	0	0
238	L-NH12-F8B1	33.7527	107.593	0	0	1	0	0	0	0	0			1	1	18.1	0.5	0	1	1	2	48.3	73.3	15.9	1	1	1	0.5	0.5	0.5	0.5	0			1	1	1	1	1	1	1	1			0	0	0	0	0
239	L-NH12-F9A1	33.7516	107.598	0	0	0	0	0	0	0	0	0	0	0	0	19.6	0	1	1	1	2	53.3	74.5	20	0	0	0	0	0	0	0	0	0	0	1	1	1	1	1	1	1	1	1	1	1	1	1	1	1
240	L-NH12-F9B1	33.7483	107.594	0	0	1	0	0	0	1				2	1	18.9	0.5	0	0	1	2	50.3	78.1	20.8	0	0	0	0	0	0	0				1	1	1	1	1	1	1				0.5	0.5	0.5	0.5	0
241	L-NH13-F7A1	33.7706	107.601	0	0	1	1	1	1	0	0	0	0	4	1	18.8	0	0	1	1	0	52.6	53.5	13.3	1	1	1	1	1	1	1	1	1	0.5	1	1	1	1	1	1	1	0	0	0	0	0	0	0	0
242	L-NH13-F7A2	33.7706	107.601	1	0	0	0	0						1	1	18.8	0	0	1	1	0	52.6	53.5	13.3	0	0	0	0	0						1	1	1	1	1						0	0	0	0.5	0.5
[truncated: 5 more columns]

## Sheet: Explanations
Survey data colleted by this study: 1. Camera_loc: survey location ID 2. Projection: WGS84 mpt_x: longitude of survey sites mpt_y: latitude of survey sites
Abb		Note1	Value	Note2
ob1		Segement 1	-	Day 1-5
ob2		Segement 2	-	Day 6-10
ob3		Segement 3	-	Day 11-15
ob4		Segement 4	-	Day 16-20
ob5		Segement 5	-	Day 21-25
ob6		Segement 6	-	Day 26-30
ob7		Segement 7	-	Day 31-35
ob8		Segement 8	-	Day 36-40
ob9		Segement 9	-	Day 41-45
ob10		Segement 10	-	Day 46-50
s1		Elevation	#/100
s2		Slope	0	0-5
			0.5	6-20
			1	>20
s3		Forest structure	0	Boardleave
			1	Mixture
s4		Forest age	0	Secondary
			1	Primary
s5		Bamboo presence	0	absence
			1	presence
s6		Nature reserve	0	Outside
			1	Inside Provincial nature reserve
			2	Inside National nature reserve
s7		Distance to road	#/100
s8		Distance to large residents	#/100
s9		Distance to small residents	#/100
wind.1		Lure	0	no
			1	yes
wind.2		Shrub Deisity	0	Dense shrub causing limited view
			1	Open ground
wind.3		Season	0	Monthly mean temperature: <5
			0.5	Monthly mean temperature : 5-15
			1	Monthly mean temperature : >15
