# Supplementary material for: Evaluating Landscape Options for Corridor Restoration between Giant Panda Reserves
Source: PLoS One. 2014 Aug 18;9(8):e105086. doi: 10.1371/journal.pone.0105086 (PMC4136856; doi:10.1371/journal.pone.0105086)
Supplement: Table S2 — Bamboo dataset surveyed by the SFD. The distribution of bamboo across the study area surveyed by the Shaanxi Forestry Department (SFD) during 2007 to 2010. (XLSX) [file pone.0105086.s002.xlsx]

## Sheet: S2_SFD_bamboo_XY
Bamboo_species	X	Y
Bashan	722714	3731486
Bashan	734899	3737659
Bashan	747151	3722762
Bashan	718552	3735052
Bashan	722524	3731703
Bashan	728181	3735610
Bashan	738373	3739632
Bashan	733600	3741512
Bashan	732532	3728279
Bashan	737782	3729851
Bashan	737622	3743720
Bashan	742560	3746286
Bashan	722807	3731488
Bashan	731809	3727485
Bashan	747402	3720216
Bashan	730958	3743445
Bashan	741465	3723617
Bashan	716237	3734888
Bashan	741360	3720395
Bashan	741450	3720509
Bashan	722338	3731699
Bashan	725892	3722571
Bashan	746662	3720086
Bashan	741734	3720294
Bashan	729565	3739749
Bashan	737085	3746703
Bashan	734924	3736661
Bashan	734850	3739656
Bashan	727956	3741153
Bashan	746907	3721424
Bashan	716009	3740875
Bashan	728096	3735275
Bashan	737777	3744944
Bashan	723496	3745597
Bashan	732368	3738818
Bashan	734194	3743746
Bashan	727673	3741368
Bashan	723972	3745054
Bashan	747072	3722206
Bashan	744454	3744670
Bashan	735032	3743545
Bashan	725898	3722350
Bashan	737904	3739842
Bashan	717456	3738356
Bashan	716798	3738784
Bashan	750178	3720621
Bashan	727636	3735153
Bashan	747635	3721998
Bashan	741219	3748028
Bashan	735979	3727697
Bashan	745096	3719602
Bashan	725104	3732429
Bashan	746954	3723201
Bashan	738193	3739406
Bashan	729593	3726987
Bashan	710501	3746966
Bashan	746852	3723532
Bashan	736973	3721285
Bashan	740813	3727374
Bashan	716318	3731339
Bashan	733951	3738524
Bashan	719731	3740183
Bashan	732941	3741939
Bashan	729296	3747067
Bashan	734918	3736883
Bashan	735493	3743667
Bashan	734488	3739314
Bashan	750831	3720527
Bashan	729259	3733194
Bashan	743890	3744988
Bashan	746938	3720204
Bashan	739818	3726350
Bashan	737981	3744173
Bashan	729304	3727424
Bashan	716781	3731349
Bashan	725692	3746759
Bashan	735032	3743545
Bashan	731247	3743008
Bashan	716237	3734888
Bashan	750364	3720626
Bashan	740614	3727924
Bashan	727673	3741368
Bashan	732071	3739588
Bashan	735415	3728016
Bashan	733603	3741401
Bashan	720516	3738315
Bashan	735487	3743889
Bashan	732170	3731710
Bashan	729591	3727098
Bashan	737289	3738495
Bashan	735005	3744654
Bashan	737779	3729962
Bashan	725890	3722682
Bashan	748102	3721899
Bashan	741168	3728049
Bashan	735493	3743667
Bashan	737191	3746151
Bashan	741830	3720185
Bashan	740863	3747464
Bashan	747301	3720547
Bashan	712918	3742359
Bashan	729565	3739749
Bashan	729759	3747078
Bashan	725702	3742431
Bashan	740988	3727822
Bashan	741734	3720294
Bashan	741641	3720291
Bashan	738020	3727748
Bashan	747117	3724094
Bashan	731416	3736020
Bashan	737738	3739061
Bashan	731714	3739024
Bashan	750860	3719418
Bashan	738373	3739632
Bashan	737889	3729298
Bashan	716871	3731462
Bashan	711856	3744333
Bashan	719731	3740183
Bashan	741211	3748361
Bashan	735052	3738995
Bashan	731321	3736129
Bashan	740495	3743681
Bashan	736836	3726831
Bashan	737191	3746151
Bashan	731706	3731699
Bashan	736981	3747144
Bashan	718552	3735052
Bashan	746848	3720091
Bashan	743132	3745635
Bashan	716501	3731454
Bashan	741471	3727057
Bashan	749729	3720054
Bashan	735875	3735686
Bashan	735044	3728007
Bashan	735508	3746775
Bashan	724760	3743075
Bashan	749714	3720609
Bashan	735517	3746442
Bashan	727636	3735153
Bashan	741567	3726949
Bashan	735032	3743545
Bashan	717450	3734583
Bashan	735071	3738218
Bashan	732170	3731710
Bashan	732736	3738938
Bashan	740998	3723716
Bashan	728898	3740510
Bashan	711461	3745433
Bashan	731041	3732349
Bashan	710876	3746752
Bashan	711911	3745998
Bashan	721960	3732023
Bashan	722621	3731483
Bashan	727956	3741153
Bashan	739223	3738987
Bashan	729334	3726204
Bashan	725895	3722460
Bashan	737779	3729962
Bashan	746013	3720069
Bashan	735580	3743891
Bashan	716891	3738787
Bashan	745090	3719824
Bashan	734194	3743746
Bashan	744454	3744670
Bashan	734918	3736883
Bashan	727673	3741368
Bashan	730632	3726235
Bashan	717638	3734476
Bashan	737929	3738844
Bashan	737965	3729966
Bashan	725623	3745759
Bashan	731321	3736129
Bashan	732071	3728157
Bashan	736836	3726831
Bashan	743376	3746973
Bashan	739626	3722905
Bashan	720516	3738315
Bashan	749636	3720052
Bashan	728181	3735610
Bashan	749821	3720057
Bashan	738182	3721204
Bashan	732941	3741939
Bashan	742829	3746626
Bashan	740322	3746895
Bashan	731798	3727928
Bashan	735052	3738995
Bashan	746842	3720313
Bashan	735131	3739552
Bashan	726266	3722469
Bashan	716237	3734888
Qinling	745681	3718507
Qinling	744263	3719470
Qinling	744632	3719590
Qinling	744446	3719586
Qinling	744435	3720029
Qinling	741968	3722075
Qinling	748813	3723138
Qinling	748804	3723471
Qinling	748984	3723698
Qinling	749167	3723814
Qinling	749071	3723922
Qinling	729760	3723884
Qinling	741260	3724388
Qinling	747378	3724766
Qinling	741991	3724851
Qinling	747552	3725215
Qinling	743560	3725223
Qinling	747813	3725887
Qinling	728610	3725410
Qinling	743065	3726432
Qinling	728221	3726178
Qinling	744265	3726684
Qinling	745547	3727383
Qinling	743686	3727557
Qinling	745819	3727612
Qinling	728374	3727513
Qinling	747289	3728205
Qinling	746353	3728514
Qinling	747092	3728644
Qinling	745327	3728709
Qinling	745510	3728825
Qinling	730483	3728562
Qinling	745035	3729257
Qinling	744754	3729360
Qinling	744290	3729349
Qinling	742711	3729419
Qinling	741783	3729396
Qinling	741131	3729490
Qinling	744560	3729688
Qinling	740471	3729918
Qinling	746220	3730064
Qinling	746217	3730175
Qinling	741483	3730276
Qinling	733694	3730083
Qinling	738139	3730414
Qinling	740544	3730697
Qinling	747023	3731306
Qinling	747200	3731643
Qinling	747197	3731754
Qinling	747105	3731752
Qinling	742834	3731864
Qinling	744315	3732013
Qinling	743570	3732105
Qinling	747279	3732200
Qinling	747279	3732200
Qinling	743014	3732091
Qinling	743107	3732093
Qinling	744680	3732244
Qinling	736612	3732152
Qinling	744674	3732466
Qinling	744857	3732582
Qinling	743373	3732544
Qinling	745691	3732603
Qinling	744020	3732671
Qinling	744947	3732695
Qinling	734471	3732432
Qinling	742536	3732634
Qinling	744758	3732801
Qinling	746891	3732856
Qinling	745219	3732924
Qinling	743637	3733106
Qinling	747050	3733859
Qinling	742958	3734309
Qinling	748603	3734787
Qinling	748603	3734787
Qinling	741834	3734725
Qinling	746839	3734853
Qinling	741649	3734720
Qinling	748594	3735120
Qinling	748594	3735120
Qinling	745255	3735145
Qinling	748678	3735455
Qinling	744971	3735360
Qinling	744508	3735348
Qinling	744968	3735470
Qinling	744876	3735468
Qinling	741814	3735501
Qinling	741531	3735716
Qinling	738102	3735630
Qinling	741160	3735706
Qinling	744960	3735803
Qinling	738192	3735743
Qinling	740871	3736143
Qinling	734749	3736213
Qinling	734749	3736213
Qinling	746602	3736844
Qinling	747158	3736859
Qinling	746043	3736941
Qinling	744807	3738130
Qinling	744990	3738246
Qinling	742303	3738177
Qinling	745268	3738253
Qinling	745357	3738366
Qinling	745357	3738366
Qinling	745357	3738366
Qinling	745357	3738366
Qinling	742297	3738399
Qinling	745902	3738824
Qinling	745902	3738824
Qinling	745060	3739136
Qinling	716337	3738663
Qinling	716337	3738663
Qinling	716337	3738663
Qinling	745977	3739492
Qinling	745786	3739709
Qinling	741890	3739832
Qinling	740501	3739796
Qinling	741511	3740155
Qinling	716873	3739563
Qinling	741879	3740275
Qinling	741595	3740490
Qinling	746777	3740845
Qinling	746684	3740842
Qinling	746485	3741392
Qinling	746560	3742060
Qinling	746560	3742060
Qinling	741090	3742142
Qinling	740998	3742140
Qinling	741090	3742142
Qinling	741090	3742142
Qinling	725810	3741768
Qinling	746273	3742386
Qinling	746273	3742386
Qinling	746273	3742386
Qinling	740798	3742690
Qinling	721908	3742231
Qinling	715886	3742204
Qinling	712918	3742359
Qinling	744303	3743334
Qinling	744210	3743331
Qinling	744208	3743442
Qinling	744022	3743438
Qinling	744208	3743442
Qinling	744297	3743556
Qinling	743554	3743648
Qinling	743554	3743648
Qinling	743461	3743645
Qinling	712438	3743125
Qinling	712438	3743125
Qinling	712246	3743453
Qinling	733390	3746279
Qinling	718858	3745933
Qinling	718858	3745933
Qinling	733390	3746279
Qinling	749034	3746675
Qinling	718858	3745933
Qinling	749309	3746793
Qinling	749584	3746912
Qinling	715151	3746071
Qinling	715148	3746182
Qinling	715608	3746303
Qinling	715608	3746303
Qinling	712369	3746230
Qinling	747429	3747854
Qinling	736230	3747570
Qinling	736042	3747676
Qinling	747698	3748194
Qinling	747698	3748194
Qinling	747698	3748194
Qinling	713637	3747479
Qinling	747229	3748404
Qinling	747229	3748404
Qinling	745560	3748472
Qinling	745560	3748472
Qinling	746292	3748824
Qinling	747571	3749523
Qinling	747654	3749858
Qinling	738115	3749947
Qinling	738115	3749947
Qinling	746998	3750174
Qinling	746998	3750174
Qinling	738115	3749947
Qinling	717756	3749570
Qinling	744213	3750435
Qinling	719414	3749941
Qinling	718674	3749924
Qinling	719689	3750059
Qinling	718764	3750037
Qinling	740779	3750791
Qinling	742259	3750829
Qinling	740779	3750791
Qinling	745312	3750907
Qinling	728748	3750605
Qinling	734762	3750752
Qinling	741609	3750923
Qinling	728748	3750605
Qinling	728748	3750605
Qinling	722364	3750454
Qinling	726710	3750667
Qinling	737812	3750939
Qinling	741973	3751155
Qinling	722729	3750684
Qinling	741880	3751152
Qinling	722451	3750678
Qinling	741973	3751155
Qinling	741508	3751254
Qinling	741508	3751254
Qinling	722171	3750782
Qinling	722541	3750791
Qinling	722724	3750906
Qinling	737801	3751382
Qinling	737801	3751382
Qinling	728824	3751273
Qinling	728824	3751273
Qinling	737978	3751720
Qinling	737978	3751720
Qinling	722898	3751354
Qinling	722711	3751461
Qinling	735934	3752002
Qinling	745272	3752460
Qinling	724812	3752620

## Sheet: Explanations
Bamboo distribution data colleted by the Shaanxi Forestry Department (SFD): 1. Projection: UTM-48N 2. X: longitude of bamboo 3. Y: latitude of bamboo 4. Bamboo: bamboo species at the survey sites
