# Supplementary material for: Evaluating Landscape Options for Corridor Restoration between Giant Panda Reserves
Source: PLoS One. 2014 Aug 18;9(8):e105086. doi: 10.1371/journal.pone.0105086 (PMC4136856; doi:10.1371/journal.pone.0105086)
Supplement: Table S4 — Giant panda distribution data. Giant panda distribution data that was generated by combining the sign plot records with camera trap data. (XLSX) [file pone.0105086.s004.xlsx]

## Sheet: S4_camera_and_sign_plot
Id	X	Y
1	716701	3739821
2	716237	3739670
3	716131	3739919
4	715787	3740297
5	715297	3740686
6	715161	3740842
7	715278	3741317
8	715878	3741745
9	716718	3741586
10	716597	3742108
11	717142	3742524
12	717674	3742771
13	717626	3743320
14	718061	3743663
15	718154	3742672
16	718132	3741933
17	718754	3741671
18	718955	3742395
19	720779	3742190
20	720462	3741756
21	720610	3741006
22	721101	3741492
23	721209	3741945
24	721299	3742439
25	721253	3743028
26	720790	3743135
27	720988	3744518
28	720713	3745063
29	721329	3745392
30	720708	3746676
31	722118	3745371
32	722439	3745693
33	723904	3746279
34	737542	3738083
35	736110	3735623
36	739269	3736591
37	740659	3737917
38	740709	3738234
39	740354	3740084
40	740103	3740467
41	741768	3740720
42	743872	3739958
43	743766	3737174
44	747613	3739423
45	747658	3739911
46	748470	3741116
47	745259	3732337
48	745476	3731490
49	745384	3731796
50	746890	3731610
51	746987	3729403
52	747107	3727166
53	743458	3726727
54	743045	3727567
55	742578	3727435
56	741849	3727522
57	741539	3727070
58	741182	3728130
59	741997	3729754
60	744342	3729325
61	743930	3730668
62	744100	3732912
63	742241	3733477
64	742463	3733829
65	742382	3734276
66	741450	3736490
67	741671	3743480
68	742022	3741944
69	742935	3740272
70	739632	3741303
71	738536	3741353
72	738125	3742345
73	736822	3740725
74	737910	3740643
75	735759	3739125
76	736249	3740139
77	734453	3739510
78	732662	3735986
79	733422	3734579
80	733918	3733134
81	735211	3732733
82	734963	3734794
83	734916	3735363
84	734893	3736308
85	734794	3736857
86	734842	3731681
87	723047	3744999
88	725651	3744667
89	725178	3746584
90	725633	3744036
91	726499	3743545
92	723530	3743446
93	716824	3740663
94	715897	3742607
95	714723	3741546
96	740707	3740159
97	739510	3739419
98	734610	3739383
99	735249	3739627
100	734655	3738014
101	735574	3736011
102	735883	3735528
103	740746	3732253
104	740111	3731083
105	741793	3729744
106	739746	3727720
107	740287	3727688
108	740179	3726341
109	739499	3726613
110	741497	3726870
111	742578	3727435
112	742449	3726684
113	743109	3726979
114	743045	3727567
115	740707	3740159
116	741039	3739324
117	740200	3736639
118	740572	3735732
119	734611	3737300
120	735574	3736011
121	716438	3740345
122	715897	3742607
123	714723	3741546
124	715297	3740686
125	738237	3729668
126	736903	3731873
127	739499	3726613
128	740573	3726101
129	740287	3727688
130	742284	3731740
131	741871	3731326
132	725193	3745627
133	734749	3735848
134	723744	3744701
135	723656	3745621
136	732919	3735663

## Sheet: Explanation
Giant panda distribution data collected by this study: 1. Dataset was generated by combining the sign plot records with camera trap data. 2. Projection: UTM-48N 3. X: longitude of panda signs 4. Y: latitude 5. Used for corridor modelling
